# Supplementary material for: Complex Relationships Between Homologous Recombination Deficiency (HRD) Score and Mutational Status of Homologous Recombination Repair (HRR) Genes in Prostate Carcinomas
Source: Int J Mol Sci. 2025 Dec 8;26(24):11851. doi: 10.3390/ijms262411851 (PMC12732970; doi:10.3390/ijms262411851)
Supplement: Supplementary file 1 [file ijms-26-11851-s001.zip]

Archive with 4 entries (4 files):
- Supplementary  Figure S2.pdf
- Supplementary Figure S1.pdf
- Supplementary Table 1.xlsx
- Supplementary Tables 2 and 3.pdf
