# Supplementary material for: Complex Relationships Between Homologous Recombination Deficiency (HRD) Score and Mutational Status of Homologous Recombination Repair (HRR) Genes in Prostate Carcinomas
Source: Int J Mol Sci. 2025 Dec 8;26(24):11851. doi: 10.3390/ijms262411851 (PMC12732970; doi:10.3390/ijms262411851)
Supplement: Supplementary file 1 [file ijms-26-11851-s001.zip › Supplementary Table 1.xlsx]

## Sheet: Supplementary table S1
ID	Age at DS	TNM	Gleason score	TP53 somatic mutation	HRD score	Genes with mutations	Single mutated gene_more than one gene	Number of mutations	Variant 1	V1_GERMLINE/SOMATIC/ND	V1_LOH/no LOH/ND (for germline)	V1_fs/nonsense/missense/splicing	V1_ACMG/AMP	Variant 2	V2_GERMLINE/SOMATIC/ND	V2_LOH/no LOH/ND (for germline)	V2_fs/nonsense/missense/splicing	V2_ACMG/AMP	Variant 3	V3_GERMLINE/SOMATIC/ND	V3_LOH/no LOH/ND (for germline)	V3_fs/nonsense/missense/splicing	V3_ACMG/AMP	HRR35 Tum_N	% Tum cells
57721	67			MUT	66	BRCA2 (NM_000059.4)	Single	one	BRCA2 c.1125delC [p.Phe376Leufs*23]	SOMATIC	LOH	frameshift	tier 1											T,N	20
49998	63	T2N1M0				BRCA2 (NM_000059.4)	Single	one	BRCA2 c.1796_1800delCTTAT [p.Ser599*; rs276174813]	GERMLINE	ND	nonsense	pathogenic											N	nd
52203	64	T3bN0M1b	9	WT	0	BRCA2 (NM_000059.4)	Single	one	BRCA2 c.1813dupA [p.Ile605Asnfs*11; rs80359306]	GERMLINE	no LOH	frameshift	pathogenic											T,N	30
54328	62		7	MUT	2	BRCA2 (NM_000059.4), ATM (NM_000051.4)	Multiple	three (somatic)	BRCA2 c.1813dupA [p.Ile605Asnfs*11; rs80359306]	SOMATIC		nonsense	tier 1	ATM c.8977C>T [p.Arg2993*, rs770641163]	SOMATIC		nonsense	Tier 2	ATM c.748C>T [p.Arg250Ter]	SOMATIC		nonsense	tier 1	T,N	60
23966	63					BRCA2 (NM_000059.4)	Single	one	BRCA2 c.1913delT [p.Leu638Tyrfs*6; rs2137481744]	GERMLINE	LOH	frameshift	pathogenic											T,N	nd
50526	51	pT2cN1M0	8	WT		BRCA2 (NM_000059.4)	Single	one	BRCA2 c.1913delT [p.Leu638Tyrfs*6; rs2137481744]	GERMLINE	LOH	frameshift	pathogenic											Т,N	30
56664	57	cT3bN1M0		WT	22	BRCA2 (NM_000059.4)	Single	one	BRCA2 c.2653_2656delGACA [p.Asp885Metfs*9; rs80359340]	ND	ND	frameshift	pathogenic/tier1											T	nd
49061	67	T4N1M1b	8	MUT	41	BRCA2 (NM_000059.4)	Single	one	BRCA2 c.3326delC [p.Ala1109Glufs*10; rs398122762]	SOMATIC		frameshift	tier 1											T,N	35
47317	65		7	WT		BRCA2 (NM_000059.4)	Single	one	BRCA2 c.3381delT [p.Phe1127Leufs*23, rs397507666]	GERMLINE	no LOH	frameshift	pathogenic											Т,N	70
52243	56	cT4N1M1b	8	WT	38	BRCA2 (NM_000059.4)	Single	one	BRCA2 c.3703C>T [p.Gln1235*; rs1555283366]	GERMLINE	LOH	nonsense	pathogenic											T,N	nd
44502	62	T3bN1M0	6	WT	105	BRCA2 (NM_000059.4)	Single	one	BRCA2 c.3751dupA [p.Thr1251Asnfs*14; rs397507683]	GERMLINE	LOH	frameshift	pathogenic											T,N	30
49154	69	T2cNxM1	8	WT	42	BRCA2 (NM_000059.4)	Single	one	BRCA2 c.3774_3775delAA [p.Ile1258Metfs*6; rs886038094]	GERMLINE	LOH	frameshift	pathogenic											T,N	nd
52132	61			WT		BRCA2 (NM_000059.4)	Single	one	BRCA2 c.3847_3848delGT [p.Val1283Lysfs*2; rs80359405]	ND	ND	frameshift	pathogenic/tier1											T	20
56303	53	cT3bN1M1b	8	WT	54	BRCA2 (NM_000059.4)	Single	one	BRCA2 c.3860dupA [p.Asn1287Lysfs*2; rs80359406]	GERMLINE	LOH	frameshift	pathogenic											T,N	40
37970	58	T3bNxM1 (OSS)		MUT	51	BRCA2 (NM_000059.4)	Single	one	BRCA2 c.3860dupA [p.Asn1287Lysfs*2; rs80359406]	SOMATIC		frameshift	tier 1											T,N	nd
55583	77	T4N1M1	10	WT	46	BRCA2 (NM_000059.4)	Single	one	BRCA2 c.4409_4410delTA [p.Ile1470Lysfs*11; rs80359446]	GERMLINE	LOH	frameshift	pathogenic											T,N	nd
53686	68	cT3aN1M1b	8			BRCA2 (NM_000059.4)	Single	one	BRCA2 c.4423delA [p.Met1475Trpfs*4; rs80359447]	GERMLINE	ND	frameshift	pathogenic											N	nd
42086	71	T3N1M0		WT		BRCA2 (NM_000059.4)	Single	one	BRCA2 c.5073dupA [p.Trp1692Metfs*3; rs80359479]	likely GERMLINE	no LOH	frameshift	pathogenic											T	nd
55597	62	сТ1сN0M0	7	WT	6	BRCA2 (NM_000059.4)	Single	one	BRCA2 c.5073dupA [p.Trp1692Metfs*3; rs80359479]	SOMATIC		frameshift	tier 1											T,N	30
47380	56		6	WT		BRCA2 (NM_000059.4)	Single	one	BRCA2 c.5238dupT [p.Asn1747*; rs80359499]	GERMLINE	no LOH	nonsense	pathogenic											Т,N	30
42468	57	T2cN1M1c (OSS, LYM)	7	MUT		BRCA2 (NM_000059.4)	Single	one	BRCA2 c.5286T>G [p.Tyr1762*; rs80358754]	GERMLINE	LOH (ПЦР), weak LOH? (NGS)	nonsense	pathogenic											N	nd
57861	64	cT2cN1M1a		WT	58	BRCA2 (NM_000059.4)	Single	one	BRCA2 c.5453C>A [p.Ser1818*; rs1566232471]	SOMATIC		nonsense	tier 1											T,N	30
43626	55	T3aN0M0	7	WT		BRCA2 (NM_000059.4), ATM (NM_000051.4)	Multiple	two (germline)	BRCA2 c.5576_5579delTTAA [p.Ile1859Lysfs*3; rs80359520]	GERMLINE	LOH	frameshift	pathogenic	ATM c.7671_7674delGTTT [p.Phe2558Leufs*5; rs1555124506]	GERMLINE	no LOH	frameshift	pathogenic						T,N	nd
53435	60	cT3N0M0	8	WT		BRCA2 (NM_000059.4), CHEK2 (NM_007194.4)	Multiple	two (germline)	BRCA2 c.6174delT [p.Phe2058Leufs*12; rs786204278]	GERMLINE	no LOH	frameshift	pathogenic	CHEK2 c.341G>A [p.Trp114*; rs1555927374]	GERMLINE	no LOH	nonsense	pathogenic						Т,N	20
55787	57	cT1cN0M0	8	WT	39	BRCA2 (NM_000059.4), CHEK2 (NM_007194.4)	Multiple	two (somatic)	BRCA2 c.6373dupA [p.Thr2125Asnfs*4; rs80359577]	SOMATIC		frameshift	tier 1	CHEK2 c.1403_1413del [p.Val468Glufs*18]	SOMATIC		frameshift	Tier 2						T,N	30
49344	51	T3aN1M1c	7	WT		BRCA2 (NM_000059.4)	Single	one	BRCA2 c.6408_6414delAAATGTT [p.Asn2137Lysfs*29; rs397507851]	ND	ND	frameshift	pathogenic/tier1											T	40
50283	63	T3bN1M1	8			BRCA2 (NM_000059.4)	Single	one	BRCA2 c.6469C>T [p.Gln2157*; rs397507859]	GERMLINE	ND	nonsense	pathogenic											N	nd
45530	67	T3N1M1c (OSS) (LYM)	8			BRCA2 (NM_000059.4)	Single	one	BRCA2 c.6469C>T [p.Gln2157*; rs397507859]	GERMLINE	ND	nonsense	pathogenic											N	nd
60854	80	cT4N0M0	7	WT	62	BRCA2 (NM_000059.4)	Single	two (germline+somatic)	BRCA2 c.658_659delGT [p.Val220Ilefs*4; rs80359604]	GERMLINE	ND	frameshift	pathogenic	BRCA2 c.60delC [p.Asn20Lysfs*5]	SOMATIC		frameshift	tier 2						T,N	40
48710	61		7	WT	25	BRCA2 (NM_000059.4)	Single	one	BRCA2 c.6952C>T [p.Arg2318*; rs80358920]	GERMLINE	LOH	nonsense	pathogenic											T,N	40
41513	66			WT	40	BRCA2 (NM_000059.4)	Single	one	BRCA2 c.7679_7680delTT [p.Phe2560Serfs*5; rs80359673]	GERMLINE	LOH	nonsense	pathogenic											T,N	nd
50211	50	T2cN1M1	6	WT		BRCA2 (NM_000059.4)	Single	one	BRCA2 c.7679_7680delTT [p.Phe2560Serfs*5; rs80359673]	GERMLINE	ND	nonsense	pathogenic											N	nd
47507	45		7	WT		BRCA2 (NM_000059.4)	Single	one	BRCA2 c.7879A>T [p.Ile2627Phe; rs80359014]	GERMLINE	LOH	missense	pathogenic											Т,N	30
45020	85	T2NxM0	8	WT		BRCA2 (NM_000059.4)	Single	one	BRCA2 c.7990delA [p.Ile2664Leufs*9; rs886038179]	ND	ND	frameshift	pathogenic/tier1											T	25
46350	68	cT2N0M0	9	WT		BRCA2 (NM_000059.4), RAD54L (NM_003579.4)	Multiple	three (two germline+somatic)	BRCA2 c.8238_8241delAGTT [p.Gly2748Argfs*28; rs886040751]	GERMLINE	no LOH	frameshift	pathogenic	RAD54L c.1093C>T [p.Arg365*; rs559500678]	GERMLINE	no LOH	nonsense	pathogenic	BRCA2 c.9331G>T [p.Glu3111*; rs397508047]	SOMATIC		nonsense	tier 1	T,N	30
58859	49	cT3aN0M0	6	WT	0	BRCA2 (NM_000059.4)	Single	one	BRCA2 c.8490G>A [p.Trp2830*; rs587776351]	GERMLINE	no LOH	nonsense	pathogenic											T,N	30
51616	71	T3bN1M1	7	WT	55	BRCA2 (NM_000059.4)	Single	one	BRCA2 c.8749_8754+1delCTTGAGG	SOMATIC		frameshift+splicing	tier 1											T,N	40
47989	49	cT4N1M1b	9	WT		BRCA2 (NM_000059.4)	Single	two (germline+somatic)	BRCA2 c.8754+1G>A [rs397508006]	GERMLINE	no LOH	splicing	pathogenic	BRCA2 c.778_779delGA [p.Glu260Serfs*15; rs80359677]	SOMATIC		frameshift	tier 2						Т,N	40
47876	58	cT2bN0M0	6			BRCA2 (NM_000059.4)	Single	one	BRCA2 c.8924delT [p.Val2975Glufs*13; rs397508020]	GERMLINE	ND	frameshift	pathogenic											N	nd
56726	54	cT3bN1M1b	9	WT	32	BRCA2 (NM_000059.4)	Single	one	BRCA2 c.9374T>A [p.Leu3125His; rs80359209]	GERMLINE	LOH	missense	pathogenic											T,N	nd
47306	59	pT3aN0M0	7	WT		BRCA2 (NM_000059.4), ATM (NM_000051.4)	Multiple	two (germline+somatic)	BRCA2 c.998dupT [p.His334Profs*2; rs397507437]	GERMLINE	no LOH	frameshift	pathogenic	ATM c.6198+1G>A [rs778031266]	SOMATIC		splicing	tier 2						Т,N	nd
61001	56			WT	76	BRCA2 (NM_000059.4)	Single	one	BRCA2 c.298_302del [p.Lys100Glnfs*11]	SOMATIC		frameshift	tier 1											T,N	15
46884	67	cT2cN1M1c	6	WT		ATM (NM_000051.4)	Single	one	ATM c.202_203delAT [ p.Ile68Serfs*31]	GERMLINE	ND	frameshift	pathogenic											Т,N	30
52278	62	T3bN1M1b	8	WT		ATM (NM_000051.4)	Single	one	ATM c.362T>A [p.Leu121*; rs771342315]	GERMLINE	LOH	nonsense	pathogenic											T, N	60
52320	68	cT4N1M0		MUT		ATM (NM_000051.4)	Single	one	ATM c.748C>T [p.Arg250*; rs772821016]	SOMATIC		nonsense	tier 2											Т,N	40
57799	68	cT4N1M1c	7	WT	35	RAD50, ATM (NM_000051.4)	Multiple	two (germline+somatic)	ATM c.748C>T [p.Arg250*; rs772821016]	SOMATIC		nonsense	tier 2	RAD50 c.756+2T>C [rs764122619]	GERMLINE	no LOH	splicing	pathogenic						T,N	30
57797	65	cT4N1M1b		WT	38	ATM (NM_000051.4)	Single	one	ATM c.902-1G>A [rs1064793518]	ND	ND	splicing	pathogenic/tier1											T	40
52202	71	T3NxM0	7	WT	47	ATM (NM_000051.4)	Single	one	ATM c.909T>A [p.Tyr303*]	SOMATIC		nonsense	tier 2											T,N	30
60127	74	cT3bN1M1b	9	WT	11	ATM (NM_000051.4)	Single	one	ATM c.1201C>T [p.Gln401*; rs772529339]	SOMATIC		nonsense	tier 2											T,N	20
52489	67		7	WT	29	ATM (NM_000051.4)	Single	one	ATM c.1402_1403delAA [p.Lys468Glufs*18; rs587781347]	SOMATIC		frameshift	tier 2											T,N	75
51492	64	T3NxM1b	7	WT		ATM (NM_000051.4)	Single	one	ATM c.1655delC [p.Pro552Glnfs*4; rs1057516876]	SOMATIC		frameshift	tier 2											Т,N	25
57476	66	cT1cN0M0	6	WT	22	ATM (NM_000051.4)	Single	one	ATM c.1976dupA [p.Met660Aspfs*45]	SOMATIC		frameshift	tier 2											T,N	40
50353	60		7	WT		ATM (NM_000051.4)	Single	one	ATM c.2922-1G>A	SOMATIC		splicing	tier 2											Т,N	70
58556	54	cT4N1M1a	9	WT	21	ATM (NM_000051.4)	Single	one	ATM c.3038_3040del [p.Asp1013fs]	SOMATIC		frameshift	tier 2											T,N	20
54947	69	cT3bN1M1a	9	WT	27	ATM (NM_000051.4)	Single	one	ATM c.3576_3576+7delGGTATATA	GERMLINE	LOH	frameshift+splicing	pathogenic											T,N	15
46845	53		7	WT	0	ATM (NM_000051.4)	Single	one	ATM c.3576G>A [p.Lys1192Lys; rs587776551]	GERMLINE	LOH	splicing	pathogenic											T,N	30
52987	66	cT2cN1M1c		WT	46	ATM (NM_000051.4)	Single	two (germline+somatic)	ATM c.3577-9_3583del [rs1555092219]	GERMLINE	ND	splicing	likely pathogenic	ATM c.403delG [p.Ala135Leufs*18]	SOMATIC		frameshift	tier 2						T,N	60
42606	59	T2cN0M0	7	WT	29	ATM (NM_000051.4)	Single	one	ATM c.4335_4338delTGTT [p.Phe1445Leufs*5]	SOMATIC		frameshift	tier 2											T,N	nd
65007	59	cT4N1M1c		WT	53	ATM (NM_000051.4)	Single	two (germline+somatic)	ATM c.4498C>T [p.Gln1500*]	GERMLINE	ND	nonsense	pathogenic	ATM c.8672-1G>C [rs876660088]	SOMATIC		splicing	tier 2						T,N	30
51735	70	cT4N1M1c		WT		ATM (NM_000051.4)	Single	one	ATM c.4527T>A [p.Cys1509*]	GERMLINE	LOH	nonsense	pathogenic											Т,N	60
47798	49	T3bN1M1b	8	WT	12	ATM (NM_000051.4)	Single	two (somatic)	ATM c.4579delC [p.Val1528Cysfs*15; rs1565461674]	SOMATIC		frameshift	tier 2	ATM c.875C>T [p.Pro292Leu; rs747727055]	SOMATIC		missense	tier 3						T,N	60
42321	58	T3aN1M0		WT	0	ATM (NM_000051.4)	Single	two (germline+somatic)	ATM c.4777-2A>C	GERMLINE	no LOH	splicing	pathogenic	ATM c.2135C>A [p.Ser712*]	SOMATIC		nonsense	tier 2						T,N	nd
48309	57	cT3bN1M0	7	WT		ATM (NM_000051.4)	Single	one	ATM c.4866delA [p.Glu1622Aspfs*11]	SOMATIC		splicing	tier 2											Т,N	70
42247	54	T2bN0M0		WT	14	CHEK2 (NM_007194.4), ATM (NM_000051.4)	Multiple	two (germline)	ATM c.5497-1G>A [rs876660245]	GERMLINE	LOH	splicing	pathogenic	CHEK2 c.444+1G>A [rs121908698]	GERMLINE	no LOH	splicing	pathogenic						T,N	nd
42248	63	T2cN1M1a(Lym)	8	WT	39	ATM (NM_000051.4)	Single	one	ATM c.5712dupA [p.Ser1905Ilefs*25; rs587781730]	SOMATIC		frameshift	tier 2											T,N	nd
62359	65			WT	24	ATM (NM_000051.4)	Single	one	ATM c.5932G>T [p.Glu1978*; rs587779852]	GERMLINE	no LOH	nonsense	pathogenic											T,N	20
55291	55		8	WT	28	ATM (NM_000051.4)	Single	one	ATM c.5932G>T [p.Glu1978*; rs587779852]	GERMLINE	LOH	nonsense	pathogenic											T,N	nd
63143	70	T4N1M1	9	WT	67	ATM (NM_000051.4)	Single	two (germline+somatic)	ATM c.5932G>T [p.Glu1978*; rs587779852]	GERMLINE	ND	nonsense	pathogenic	ATM c.369dupT [p.Ile124Tyrfs*10]	SOMATIC		frameshift	tier 2						T,N	60
56620	70	cT3bN0M1a		WT	34	ATM (NM_000051.4)	Single	one	ATM c.5977dupA [p.Ser1993Lysfs*2; rs1591758642]	SOMATIC		frameshift	tier 2											T,N	15
47988	75	T3bN0M1b	8	WT	3	ATM (NM_000051.4)	Single	one	ATM c.6094A>T [p.Arg2032*]	SOMATIC		nonsense	tier 2											T,N	30
50354	64		7	WT		ATM (NM_000051.4)	Single	one	ATM c.6095G>A [p.Arg2032Lys; rs139770721]	GERMLINE	LOH	missense	pathogenic											Т,N	60
62102	66	cT3aN0M0	7	WT	21	ATM (NM_000051.4)	Single	one	ATM c.6200C>A [p.Ala2067Asp; rs397514577]	GERMLINE	LOH	missense	likely pathogenic											T,N	30
54956	52	cT1сN0M0	6	WT	0	ATM (NM_000051.4)	Single	one	ATM c.6522_6524del [p.Ser2174fs]	SOMATIC		frameshift	tier 2											T,N	50
46882	66	T2cN0M1		WT	16	ATM (NM_000051.4)	Single	one	ATM c.6642_6650delCAGTGATTT [p.Asp2216_Ser2218del]	SOMATIC		in-frame deletion	tier 3											T,N	30
50935	58	T2NxM1		WT		ATM (NM_000051.4)	Single	one	ATM c.7792C>T [p.Arg2598*; rs138941496]	ND	ND	nonsense	pathogenic/tier1											T	30
52544	72	T2cN1M1	9	WT		ATM (NM_000051.4)	Single	one	ATM c.7957delA [p.Ile2653Leufs*7]	SOMATIC		frameshift	tier 2											T, N	nd
57483	72	cT2aN0M1c		WT	24	ATM (NM_000051.4)	Single	one	ATM c.8122G>A [p.Asp2708Asn; rs587782719]	SOMATIC		missense	tier 3											T,N	30
48447	65	T3bN0M1b	8	MUT	31	ATM (NM_000051.4)	Single	one	ATM c.8147T>C [p.Val2716Ala; rs587782652]	GERMLINE	LOH	missense	likely pathogenic											T,N	20
56665	75			WT	10	ATM (NM_000051.4)	Single	one	ATM c.8801_8803del [p.Thr2934fs]	SOMATIC		frameshift	tier 2											T,N	nd
46318	78	T2N1M1	9	WT		ATM (NM_000051.4), CHEK2 (NM_007194.4)	Multiple	two (germline)	ATM c.8977C>T [p.Arg2993*; rs770641163]	GERMLINE	LOH	nonsense	pathogenic	CHEK2 c.1100delC [p.Thr367Metfs*15; rs555607708]	GERMLINE	ND	frameshift	pathogenic						T	nd
53293	51		7	MUT	17	BRCA1 (NM_007294.4), ATM (NM_000051.4)	Multiple	two (germline+somatic)	BRCA1 c.5266dupC [p.Gln1756Profs*74; rs80357906 (V]	GERMLINE	no LOH	frameshift	pathogenic	ATM c.7267G>T [p.Glu2423*]	SOMATIC		nonsense	VUS						T,N	60
38791	70	T3bN1M1a (LYM)	9	WT		CDK12 (NM_016507.4)	Single	two (somatic)	CDK12 c.365_368del [p.L122fs]	SOMATIC		frameshift	tier 3	CDK12 c.1870_1872del [p.Thr624fs]	SOMATIC		frameshift	tier 2						T,N	nd
58021	73	cT4N1M1c	8	WT	10	CDK12 (NM_016507.4)	Single	two (somatic)	CDK12 c.1037delC [p.Pro346Hisfs*8]	SOMATIC		frameshift	tier 2	CDK12 c.2705G>C [p.Arg902Pro]	SOMATIC		missense	tier 3						T,N	30
58554	71	cT4N0M1b		WT	23	CDK12 (NM_016507.4)	Single	two (somatic)	CDK12 c.1197delC [p.Ser400Valfs*36]	SOMATIC		frameshift	tier 2	CDK12 c.2941_2942dupCG [p.Leu982Valfs*21]	SOMATIC		frameshift	tier 2						T,N	nd
57243	65	T4N1M1b	7	WT	15	CDK12 (NM_016507.4)	Single	two (somatic)	CDK12 c.1219_1223delGCAGC [p.Ala407Cysfs*21]	SOMATIC		frameshift	tier 2	CDK12 c.2028delT [p.Gly677Valfs*76]	SOMATIC		frameshift	tier 2						T,N	30
45458	63	T4N0M1 (OSS)	8	WT		CDK12 (NM_016507.4)	Single	one	CDK12 c.1337_1341delAGTTA [p.Lys446Thrfs*14]	SOMATIC		frameshift	tier 2											T,N	30
45793	61	T2bN1M0		WT		CDK12 (NM_016507.4)	Single	one	CDK12 c.1421delA [p.Asn474Ilefs*8]	SOMATIC		frameshift	tier 2											Т	30
49556	60	T2cN0M1c	8	WT		CDK12 (NM_016507.4)	Single	two (somatic)	CDK12 c.1696_1697delCT [p.Leu566Alafs*8]	SOMATIC		frameshift	tier 2	CDK12 c.2572C>T [p.Arg858Trp]	SOMATIC		missense	tier 3						T	60
57794	67	cT3bN1M1c		WT		CDK12 (NM_016507.4)	Single	two (somatic)	CDK12 c.2083C>T [p.Gln695*]	SOMATIC		nonsense	tier 2	CDK12 c.900_903delATCT [p.Ser303Profs*34]	SOMATIC		frameshift	tier 2						T,N	30
49718	72	cT3aN0M1b	10	WT		CDK12 (NM_016507.4)	Single	two (somatic)	CDK12 c.2098A>T [p.Lys700*]	SOMATIC		nonsense	tier 2	CDK12 c.2666+1G>T	SOMATIC		splicing	tier 2						Т,N	60
50310	60	T3bN0M1	10	WT		CDK12 (NM_016507.4)	Single	two (somatic)	CDK12 c.2227A>T [p.Lys743*]	SOMATIC		nonsense	tier 2	CDK12 c.3045delA [p.Gln1016Argfs*41]	SOMATIC		frameshift	tier 2						Т,N	25
56441	73	T4N1M1	9	MUT	18	CDK12 (NM_016507.4)	Single	one	CDK12 c.2350C>T [p.Arg784*]	SOMATIC		nonsense	tier 2											T,N	30
46757	51	T4N1M1b	10	WT	39	CDK12 (NM_016507.4)	Single	two (somatic)	CDK12 c.2497G>A [p.Glu833Lys]	SOMATIC		missense	tier 3	CDK12 c.2521A>T [p.Lys841*]	SOMATIC		nonsense	tier 2						T,N	40
57800	69	cT3aN0M0	7	WT	9	CDK12 (NM_016507.4)	Single	one	CDK12 c.2702_2717del [p.Arg902Cysfs*2]	SOMATIC		frameshift	tier 2											T,N	40
52582	67			WT		CDK12 (NM_016507.4)	Single	one	CDK12 c.2758delT [p.Trp920Glyfs*26]	SOMATIC		frameshift	tier 2											T	40
55768	75	cT4N1M1c	8	WT	27	CDK12 (NM_016507.4)	Single	one	CDK12 c.2760G>A [p.Trp920*]	SOMATIC		nonsense	tier 2											T,N	70
58553	69	T4N0Mx	7	WT	17	CDK12 (NM_016507.4)	Single	two (somatic)	CDK12 c.2809C>T [p.Gln937*]	SOMATIC		nonsense	tier 2	CDK12 c.3125delT [p.Leu1042Cysfs*15]	SOMATIC		frameshift	tier 2						T,N	30
49195	62	T3aN1M1	8	MUT	8	CDK12 (NM_016507.4)	Single	one	CDK12 c.2846+2T>C	SOMATIC		splicing	tier 2											T,N	40
46557	73	cT1cN0M0	7	WT		CDK12 (NM_016507.4)	Single	one	CDK12 c.2971delT [p.Ser991Leufs*11]	SOMATIC		frameshift	tier 2											T,N	60
47226	56	T3bN0M1	8	WT		CDK12 (NM_016507.4)	Single	one	CDK12 c.351delG [p.Arg117Serfs*7]	SOMATIC		frameshift	tier 2											Т,N	60
65136	58	cT1cN0M0	8	WT	54	CDK12 (NM_016507.4)	Single	two (somatic)	CDK12 c.476del [p.Asp159Valfs*8]	SOMATIC		frameshift	tier 2	CDK12 c.2717_2732del [p.Leu906Hisfs*7]	SOMATIC		frameshift	tier 2						T,N	50
46341	76	cT2N0M0	9	WT		CDK12 (NM_016507.4)	Single	two (somatic)	CDK12 c.480dupC [p.Tyr161Leufs*39]	SOMATIC		frameshift	tier 2	CDK12 c.1338delG [p.Lys446Asnfs*6]	SOMATIC		frameshift	tier 2						T,N	30
46162	60	T4N1M1	9	WT		CDK12 (NM_016507.4)	Single	one	CDK12 c.726delT [p.Tyr242*]	SOMATIC		nonsense	tier 2											T,N	30
52984	59	cT2aN1M1b	8	WT		CDK12 (NM_016507.4)	Single	two (somatic)	CDK12 c.752C>G [p.Ser251*]	SOMATIC		nonsense	tier 2	CDK12 c.793delA [p.Ser265Valfs*73]	SOMATIC		frameshift	tier 2						T,N	30
63738	75			WT	12	CHEK2 (NM_007194.4), CDK12 (NM_016507.4)	Multiple	two (germline+somatic)	CDK12 c.907_910delAGTC [p.Ser303Profs*34]	SOMATIC		frameshift	tier 2	CHEK2 del5395 (CHEK2 c.908+1540_1095+330del)	GERMLINE		frameshift	pathogenic						T,N	60
41818	67	T3aN1M1b (OSS)	9	WT	21	CDK12 (NM_016507.4)	Single	one	CDK12 c.956dupA [p.Tyr319*]	SOMATIC		nonsense	tier 3											T,N	nd
63539	60	T3bN0M0	9	WT	14	CDK12 (NM_016507.4)	Single	two (somatic)	CDK12 c.957delC [p.Tyr319fs]	SOMATIC		frameshift	tier 2	CDK12 c.981_982insA [p.Gly328Argfs*23]	SOMATIC		frameshift	tier 2						T,N	30
44495	80	T3aN1M1 (OSS)	8	WT		CDK12 (NM_016507.4)	Single	two (somatic)	CDK12 c.1309delG [p.A437fs]	SOMATIC		frameshift	tier 3	CDK12 c.2576A>G [p.Asp859Gly]	SOMATIC		missense	tier 3						T,N	30
50975	68	cT3bN0M0	10	WT		CDK12 (NM_016507.4)	Single	one	CDK12 c.2521A>T [p.Lys841*]	SOMATIC		nonsense	tier 2											Т,N	70
52378	68	T3bN1M0	7	WT		RAD50 (NM_005732.4), CDK12 (NM_016507.4)	Multiple	two (somatic)	CDK12 c.397delA [p.Ser133fs]	SOMATIC		frameshift	tier 3	RAD50 c.1114C>T [p.Gln372*; rs104895046]	SOMATIC		nonsense	tier 2						Т,N	60
44498	82	T3bN1M1 (LYM) (OSS)	8	WT		CDK12 (NM_016507.4)	Single	two (somatic)	CDK12 c.628delT [p.Y210fs]	SOMATIC		frameshift	tier 3	CDK12 c.2639T>G [p.Leu880Arg]	SOMATIC		missense	tier 3						T,N	30
43176	58	T2cN0M0	6	WT	0	CHEK2 (NM_007194.4)	Single	one	CHEK2 c.1100delC [p.Thr367Metfs*15; rs555607708]	GERMLINE	LOH	frameshift	pathogenic											T,N	nd
65135	67	cT1cN0M0	7	WT		FANCM (NM_020937.4), BRIP1 (NM_032043.3), CHEK2 (NM_007194.4)	Multiple	three (germline)	CHEK2 c.1100del [p.Thr367Metfs*15; rs555607708]	GERMLINE	no LOH	frameshift	pathogenic	FANCM c.5791C>T [p.Arg1931*; rs144567652]	GERMLINE	no LOH	nonsense	pathogenic	BRIP1 c.3440dup [p.Asn1147Lysfs*2; rs753683450]	GERMLINE		frameshift	likely pathogenic	T,N	50
46797	65	T2cN0M0	6	WT		CHEK2 (NM_007194.4)	Single	one	CHEK2 c.1100delC [p.Thr367Metfs*15; rs555607708]	GERMLINE	no LOH	frameshift	pathogenic											T,N	30
50782	70		6	WT	10	CHEK2 (NM_007194.4)	Single	one	CHEK2 c.1100delC [p.Thr367Metfs*15; rs555607708]	GERMLINE	no LOH	frameshift	pathogenic											T,N	70
45355	58	T2N0M1 (OSS)	6			CHEK2 (NM_007194.4), FANCA (NM_000135.4)	Multiple	two (germline)	CHEK2 c.1100delC [p.Thr367Metfs*15; rs555607708]	GERMLINE	ND	frameshift	pathogenic	FANCA c.2778+1G>A [rs140180549]	GERMLINE	ND	splicing	pathogenic						N	30
48345	76					CHEK2 (NM_007194.4)	Single	one	CHEK2 c.298C>T [p.Gln100*; rs2054311767]	GERMLINE	ND	nonsense	pathogenic											N	nd
44395	58	T3bN1Mx	8	WT		CHEK2 (NM_007194.4)	Single	one	CHEK2 c.444+1G>A [rs121908698]	GERMLINE	no LOH	splicing	pathogenic											T,N	30
48095	63	T4N1M1a	7	WT	9	CHEK2 (NM_007194.4)	Single	one	CHEK2 c.444+1G>A [rs121908698]	GERMLINE	no LOH	splicing	pathogenic											T,N	30
55591	62	рТ3аN0M0	6	WT	5	CHEK2 (NM_007194.4)	Single	one	CHEK2 c.444+1G>A [rs121908698]	GERMLINE	no LOH	splicing	pathogenic											T,N	30
56822	61		6	WT	6	CHEK2 (NM_007194.4)	Single	one	CHEK2 c.444+1G>A [rs121908698]	GERMLINE	no LOH	splicing	pathogenic											T,N	30
64542	47	cT1cN0M0	6	WT	0	CHEK2 (NM_007194.4)	Single	one	CHEK2 c.499G>A [p.Gly167Arg; rs72552322]	GERMLINE	no LOH	missense	pathogenic											T,N	70
48134	65	T3bN1M0	7			CHEK2 (NM_007194.4)	Single	one	CHEK2 del5395 (CHEK2 c.908+1540_1095+330del)	GERMLINE	ND	frameshift	pathogenic											N	nd
48448	63	T4aN0M0	9	WT	0	CHEK2 (NM_007194.4)	Single	one	CHEK2 del5395 (CHEK2 c.908+1540_1095+330del)	GERMLINE	LOH	frameshift	pathogenic											T,N	30
48711	68		7	WT	13	CHEK2 (NM_007194.4)	Single	one	CHEK2 del5395 (CHEK2 c.908+1540_1095+330del)	GERMLINE	no LOH	frameshift	pathogenic											T,N	70
49011	61	T3aN0M0	7			CHEK2 (NM_007194.4)	Single	one	CHEK2 del5395 (CHEK2 c.908+1540_1095+330del)	GERMLINE	ND	frameshift	pathogenic											N	nd
50530	63	cT3N0M1		WT		CHEK2 (NM_007194.4)	Single	one	CHEK2 del5395 (CHEK2 c.908+1540_1095+330del)	GERMLINE	no LOH	frameshift	pathogenic											Т,N	25
51206	61	T3bN1M0	7	WT		CHEK2 (NM_007194.4)	Single	one	CHEK2 del5395 (CHEK2 c.908+1540_1095+330del)	GERMLINE	no LOH	frameshift	pathogenic											Т,N	20
52129	79	T4N1M1b	7	WT	6	CHEK2 (NM_007194.4)	Single	one	CHEK2 del5395 (CHEK2 c.908+1540_1095+330del)	GERMLINE	LOH	frameshift	pathogenic											T,N	nd
53057	76		8	WT		CHEK2 (NM_007194.4)	Single	one	CHEK2 del5395 (CHEK2 c.908+1540_1095+330del)	GERMLINE	LOH	frameshift	pathogenic											Т,N	30
53434	62	cT3bN0M0		MUT		CHEK2 (NM_007194.4)	Single	one	CHEK2 del5395 (CHEK2 c.908+1540_1095+330del)	GERMLINE	no LOH	frameshift	pathogenic											Т,N	15
55781	64		7	WT	5	CHEK2 (NM_007194.4)	Single	one	CHEK2 del5395 (CHEK2 c.908+1540_1095+330del)	GERMLINE	no LOH	frameshift	pathogenic											T,N	30
42201	64	T3bN1M1 (OSS, PULM)	9	MUT		NBN (NM_002485.5)	Single	two (germline+somatic)	NBN c.657_661delACAAA [p.Lys219Asnfs*16; rs587776650]	GERMLINE	ND	frameshift	pathogenic	NBN c.1840dupA [p.Ile614Asnfs*6]	SOMATIC		nonsense	tier 1						T	nd
65010	56	cT4N1M1c	10	MUT	42	NBN (NM_002485.5)	Single	two (germline+somatic)	NBN c.657_661delACAAA [p.Lys219Asnfs*16; rs587776650]	GERMLINE	ND	frameshift	pathogenic	NBN c.1958dup [p.Leu654Alafs*5; rs780235686]	SOMATIC		frameshift	tier 1						T,N	15
48770	58					NBN (NM_002485.5)	Single	one	NBN c.657_661delACAAA [p.Lys219Asnfs*16; rs587776650]	GERMLINE	no LOH	frameshift	pathogenic											N	nd
50243	52			MUT		NBN (NM_002485.5)	Single	one	NBN c.657_661delACAAA [p.Lys219Asnfs*16; rs587776650]	likely GERMLINE	no LOH	frameshift	pathogenic											T	nd
51261	64	cT3bN1M1		WT	46	NBN (NM_002485.5)	Single	one	NBN c.657_661delACAAA [p.Lys219Asnfs*16; rs587776650]	GERMLINE	no LOH	frameshift	pathogenic											T,N	60
53332	66		7	WT	9	NBN (NM_002485.5)	Single	one	NBN c.657_661delACAAA [p.Lys219Asnfs*16; rs587776650]	GERMLINE	no LOH	frameshift	pathogenic											T,N	80
54585	74	T3bN0M0	9			NBN (NM_002485.5)	Single	one	NBN c.657_661delACAAA [p.Lys219Asnfs*16; rs587776650]	GERMLINE	LOH	frameshift	pathogenic											N	30
58328	71			WT	3	NBN (NM_002485.5)	Single	one	NBN c.657_661delACAAA [p.Lys219Asnfs*16; rs587776650]	GERMLINE	no LOH	frameshift	pathogenic											T	40
58946	67	T3bN0M1b	9	MUT	31	NBN (NM_002485.5)	Single	one	NBN c.657_661delACAAA [p.Lys219Asnfs*16; rs587776650]	GERMLINE	no LOH	frameshift	pathogenic											T,N	30
46844	71	cT2cN1M1c	6			NBN (NM_002485.5)	Single	one	NBN c.657_661delACAAA [p.Lys219Asnfs*16; rs587776650]	GERMLINE	ND	frameshift	pathogenic											N	30
47237	75	T2bN0M0	8	WT		NBN (NM_002485.5)	Single	one	NBN c.657_661delACAAA [p.Lys219Asnfs*16; rs587776650]	GERMLINE	no LOH	frameshift	pathogenic											Т,N	15
50483	65	T3bN1M1b	9	MUT		NBN (NM_002485.5)	Single	two (germline+somatic)	NBN c.657_661delACAAA [p.Lys219Asnfs*16; rs587776650]	GERMLINE	no LOH	frameshift	pathogenic	NBN c.1115delC [p.Ala372Glufs*6]	SOMATIC		frameshift	tier 1						Т,N	30
48583	58	cT3bN1M0	8	WT	3	NBN (NM_002485.5)	Single	one	NBN c.1434C>A [p.Cys478*]	SOMATIC		nonsense	tier 2											T,N	30
54103	62		6	WT	0	NBN (NM_002485.5)	Single	one	NBN c.2162_2163delAG [p.Glu721Valfs*20]	SOMATIC		frameshift	tier 2											T,N	20
62980	77	cT2cNxMx		WT	12	FANCI (NM_001113378.2), NBN (NM_002485.5)	Multiple	two (germline+somatic)	NBN c.2194C>T (p.Gln732*; rs1554554265]	SOMATIC		nonsense	tier 2	FANCI c.3853C>T [p.Arg1285*; rs121918164]	GERMLINE	no LOH	nonsense	pathogenic						T,N	80
43327	51	T3bN0M0	8	WT		FANCM (NM_020937.4)	Single	one	FANCM c.4364delA [p.Lys1455Serfs*6]	SOMATIC		frameshift	tier 2											T,N	nd
62588	59	cT1cN0M0	7	WT	6	FANCM (NM_020937.4)	Single	one	FANCM c.1456C>T [p.Arg486*; rs1011870043]	GERMLINE	no LOH	nonsense	pathogenic											T,N	35
63139	70	T3N1M1b	7	WT	32	FANCM (NM_020937.4)	Single	one	FANCM c.1972C>T [p.Arg658*; rs368728266]	GERMLINE	no LOH	nonsense	pathogenic											T,N	40
45670	65	T2N0M0	6			FANCM (NM_020937.4)	Single	one	FANCM c.1972C>T [p.Arg658*; rs368728266]	GERMLINE	ND	nonsense	pathogenic											N	nd
51316	57			WT		FANCM (NM_020937.4)	Single	one	FANCM c.1972C>T [p.Arg658*; rs368728266]	GERMLINE	ND	nonsense	pathogenic											N	nd
54106	62	T2NxMx	6	WT	0	FANCM (NM_020937.4)	Single	one	FANCM c.1972C>T [p.Arg658*; rs368728266]	GERMLINE	no LOH	nonsense	pathogenic											T,N	15
47156	61					FANCM (NM_020937.4)	Single	one	FANCM c.3235_3238delAGTC [p.Leu1080Valfs*14]	GERMLINE	ND	frameshift	pathogenic											N	nd
49627	66	cT3bN0M1b	8			FANCM (NM_020937.4)	Single	one	FANCM c.4918A>T [p.Lys1640*]	GERMLINE	ND	nonsense	likely pathogenic											N	30
64530	55	cT1cN0M0	6	MUT	0	FANCM (NM_020937.4)	Single	one	FANCM c.499G>T [p.Glu167*]	GERMLINE	no LOH	nonsense	likely pathogenic											T,N	60
51730	68		7	WT	10	FANCM (NM_020937.4)	Single	one	FANCM c.5870_5872delTTG [p.Val1957del; rs747502863]	GERMLINE	no LOH	in-frame deletion	VUS											T,N	70
51006	74	cT3N0M1 (OSS)	9	WT	57	FANCM (NM_020937.4)	Single	one	FANCM c.5972_5973delGT [p.Cys1991Serfs*11]	GERMLINE	no LOH	frameshift	VUS											T,N	60
57066	67	3	7	WT	60	PALB2 (NM_024675.4), FANCC (NM_000136.3)	Multiple	two (germline+somatic)	FANCC c.321delA [p.Gln107Hisfs*37]	SOMATIC		frameshift	tier 2	PALB2 c.2815_2822delTTGGAAAT [p.Leu939Glnfs*11]	GERMLINE	LOH	frameshift	pathogenic						T,N	85
49450	65	T4N1M1	9	MUT		FANCC (NM_000136.3)	Single	one	FANCC c.455dupA [p.Asn152Lysfs*9; rs774170058]	GERMLINE	ND	frameshift	pathogenic											Т,N	40
50351	61		7	WT		FANCC (NM_000136.3)	Single	one	FANCC c.456+4A>T [rs104886456]	GERMLINE	no LOH	splicing	pathogenic											Т,N	20
63348	69	cT1cN0M0	6	WT	3	FANCC (NM_000136.3)	Single	one	FANCC c.457-2A>G	GERMLINE	no LOH	splicing	pathogenic											T,N	70
54953	66		7	WT	15	FANCC (NM_000136.3)	Single	one	FANCC c.596dupT [p.Val200Glyfs*11]	SOMATIC		frameshift	tier 2											T,N	60
55227	70		6	WT	10	FANCC (NM_000136.3)	Single	one	FANCC c.67delG [p.Asp23Ilefs*23; rs104886459]	GERMLINE	no LOH	frameshift	pathogenic											T,N	70
53433	63	pT3N1M0	9	MUT		FANCC (NM_000136.3)	Single	one	FANCC c.844-1G>C [rs774209201]	GERMLINE	no LOH	splicing	pathogenic											Т,N	60
47987	66	T2N0M0	8			FANCC (NM_000136.3)	Single	one	FANCC c.996+1G>T [rs370510954]	GERMLINE	ND	splicing	pathogenic											N	nd
46692	63	T4N1M1a	10			FANCC (NM_000136.3)	Single	one	FANCC c.996+1G>T [rs370510954]	GERMLINE	ND	splicing	pathogenic											N	nd
52917	60	T3bN1M0	8	WT		BRCA1 (NM_007294.4)	Single	one	BRCA1 c.53T>C [p.Met18Thr; rs80356929]	GERMLINE	no LOH	missense	pathogenic											T,N	60
50893	64	T4N1M1b	8	WT		BRCA1 (NM_007294.4)	Single	one	BRCA1 c.181T>G [p.Cys61Gly; rs28897672]	GERMLINE	no LOH	missense	pathogenic											Т,N	nd
51004	56		6	WT	5	BRCA1 (NM_007294.4)	Single	one	BRCA1 c.3700_3704delGTAAA [p.Val1234Glnfs*8; rs80357609]	GERMLINE	no LOH	frameshift	pathogenic											T,N	30
27393	62	T3bN0M0R1		MUT	6	BRCA1 (NM_007294.4)	Single	one	BRCA1 c.3700_3704delGTAAA [p.Val1234Glnfs*8; rs80357609]	GERMLINE	no LOH	frameshift	pathogenic											T,N	nd
47035	44	T3bN1M1		WT		BRCA1 (NM_007294.4)	Single	one	BRCA1 c.4035del [p.Glu1346Lysfs*20; rs80357711]	likely GERMLINE	LOH	frameshift	pathogenic											T	nd
49341	72		8	WT	20	BRCA1 (NM_007294.4)	Single	two (germline+somatic)	BRCA1 c.4035del [p.Glu1346Lysfs*20; rs80357711]	GERMLINE	ND	frameshift	pathogenic	BRCA1 c.3956del [p.Gly1319Valfs*6]	SOMATIC		frameshift	tier 1						T,N	40
62365	66		10	WT	118	BRCA1 (NM_007294.4)	Single	one	BRCA1 c.5266dup [p.Gln1756Profs*74; rs80357906]	GERMLINE	LOH	frameshift	pathogenic											T,N	30
55693	49	cT3bN1M1a,b	9	WT	40	PALB2 (NM_024675.4)	Single	one	PALB2 c.115dupC [p.Gln39Profs*4]	GERMLINE	LOH	frameshift	likely pathogenic											T,N	nd
55208	70		7	WT	0	PALB2 (NM_024675.4)	Single	one	PALB2 c.509_510delGA [p.Arg170Ilefs*14; rs515726123]	GERMLINE	no LOH	frameshift	pathogenic											T,N	20
45828	50	cT1N0M0	6	WT		PALB2 (NM_024675.4)	Single	one	PALB2 c.1010delT [p.Leu337Tyrfs*9]	GERMLINE	no LOH	frameshift	pathogenic											Т,N	30
49552	67	T3bN1M1	9			PALB2 (NM_024675.4)	Single	one	PALB2 c.1227T>G [p.Tyr409*; rs1555461386]	GERMLINE	ND	nonsense	likely pathogenic											N	nd
63737	45	cT4N1M1c	10	WT	48	PALB2 (NM_024675.4)	Single	one	PALB2 c.2559C>T [p.Gly853Gly; rs180177115]	GERMLINE	LOH	splicing	pathogenic											T,N	40
48898	55		7	WT	3	BLM (NM_000057.4)	Single	one	BLM c.1642C>T [p.Gln548*; rs200389141]	GERMLINE	no LOH	nonsense	pathogenic											T,N	70
52281	55	T1cN0M0	6	WT	0	BLM (NM_000057.4)	Single	one	BLM c.1642C>T [p.Gln548*; rs200389141]	GERMLINE	no LOH	nonsense	pathogenic											T,N	20
52377	65	T4N1M1b	7			BLM (NM_000057.4)	Single	one	BLM c.1642C>T [p.Gln548*; rs200389141]	GERMLINE	ND	nonsense	pathogenic											N	40
54260	74	T3bN1M1	8	WT	18	BLM (NM_000057.4)	Single	one	BLM c.1642C>T [p.Gln548*; rs200389141]	GERMLINE	no LOH	nonsense	pathogenic											T,N	nd
61239	73	T3bN1M1c	7	WT		BLM (NM_000057.4)	Single	one	BLM c.1083_1084delTG [p.Cys361*; rs1057517030]	GERMLINE	no LOH	nonsense	pathogenic											T,N	15
63647	64		7	WT	0	BLM (NM_000057.4)	Single	one	BLM c.3646A>T [p.Lys1216*]	GERMLINE	no LOH	nonsense	pathogenic											T,N	15
44923	66	T4N0M0	8	WT		RAD54L (NM_003579.4)	Single	one	RAD54L c.374_376del [p.Pro125fs]	SOMATIC		frameshift	tier 3											T,N	30
45217	55	T3bN1M1 (OSS)	8	MUT		RAD54L (NM_003579.4)	Single	one	RAD54L c.579C>A [p.Cys193*; rs369978713]	GERMLINE	no LOH	nonsense	pathogenic											T,N	30
48829	65	cT3aN1M1b	10		16	RAD54L (NM_003579.4)	Single	one	RAD54L c.579C>A [p.Cys193*; rs369978713]	GERMLINE	ND	nonsense	likely pathogenic											T,N	nd
64468	70	cT1cN0M0	7	WT	0	RAD54L (NM_003579.4)	Single	one	RAD54L c.1926dup [p.Ser643Glnfs*6]	GERMLINE	no LOH	frameshift	likely pathogenic											T,N	30
45609	87	T4N1M1b	8	MUT		FANCI (NM_001113378.2)	Single	one	FANCI R1225X	GERMLINE	LOH		pathogenic											Т,N	30
49053	68	T3bN1M1	10	MUT		FANCI (NM_001113378.2)	Single	one	FANCI c.3853C>T [p.Arg1285*; rs121918164]	GERMLINE	ND	nonsense	pathogenic											N	nd
55209	63	сT1сN0M0	6	WT	1	FANCI (NM_001113378.2)	Single	one	FANCI c.3853C>T [p.Arg1285*; rs121918164]	GERMLINE	no LOH	nonsense	pathogenic											T,N	70
59434	67	cT3aN0M0	6	WT	9	FANCI (NM_001113378.2)	Single	one	FANCI c.3853C>T [p.Arg1285*; rs121918164]	GERMLINE	no LOH	nonsense	pathogenic											T,N	70
46352	65	T4N1M1c	9	WT	14	BRIP1 (NM_032043.3)	Single	one	BRIP1 c.751C>T [p.Arg251Cys; rs752309409]	GERMLINE	no LOH	missense	pathogenic											T,N	nd
49056	65	TxN2bM0	9	MUT	51	BRIP1 (NM_032043.3)	Single	one	BRIP1 c.1741C>T [p.Arg581*; rs780020495]	SOMATIC		nonsense	tier 2											Т,N	80
58588	59	cT2cN0M0	7	MUT	56	BRIP1 (NM_032043.3)	Single	one	BRIP1 c.2392C>T [p.Arg798*; rs137852986]	GERMLINE	no LOH	nonsense	pathogenic											T,N	nd
52695	54			MUT	35	FANCA (NM_000135.4)	Single	one	FANCA c.2535_2536delCT [p.Cys846Glnfs*20; rs763378933]	GERMLINE	no LOH	frameshift	pathogenic											T,N	nd
57475	54	cT1cN0M0	7	WT	0	FANCA (NM_000135.4)	Single	one	FANCA c.3349-1G>A [rs769862233]	GERMLINE	no LOH	splicing	pathogenic											T,N	30
54734	63	cT1cN0M0	7	WT	7	FANCA (NM_000135.4)	Single	one	FANCA c.3382C>T [p.Gln1128*; rs1439817346]	GERMLINE	no LOH	nonsense	pathogenic											T,N	70
49050	73	cT4N0M1	9	WT	14	BARD1 (NM_000465.4)	Single	one	BARD1 c.277C>T [p.Gln93*; rs876658571]	SOMATIC		nonsense	tier 2											T,N	40
46286	73	T3N1M0	9			BARD1 (NM_000465.4)	Single	one	BARD1 c.1690C>T [p.Gln564*; rs587780021]	GERMLINE	ND	nonsense	pathogenic											N	nd
52696	46		9			BARD1 (NM_000465.4)	Single	one	BARD1 c.1690C>T [p.Gln564*; rs587780021]	GERMLINE	ND	nonsense	pathogenic											N	nd
41819	56	T3bN0M1 (OSS)		MUT	14	MRE11 (NM_005591.4)	Single	one	MRE11 c.1090C>T [p.Arg364*; rs371077728]	GERMLINE	no LOH	nonsense	pathogenic											T,N	nd
51732	71	cT1cN0M0	6	WT	0	MRE11 (NM_005591.4)	Single	one	MRE11 c.1773_1774delAA [p.Gly593Lysfs*12; rs1555005270]	GERMLINE	no LOH	frameshift	pathogenic											T,N	25
54726	73	cT1cN0M0	7	WT	10	ATR (NM_001184.4)	Single	one	ATR c.184C>T [p.Gln62*; rs1443962821]	GERMLINE	no LOH	nonsense	pathogenic											T,N	75
61235	66	cT1cN0M0	6	WT	25	FANCD2 (NM_001018115.3)	Single	one	FANCD2 c.1370T>C [p.Leu457Pro; rs1181436417]	GERMLINE	no LOH	missense	likely pathogenic											T,N	70
48929	55	pT2cN0M0	8			FANCE (NM_021922.3)	Single	one	FANCE c.703G>T [p.Glu235*]	GERMLINE	ND	nonsense	likely pathogenic											N	nd
55298	71	cT3aN1M1b	7	WT	29	FANCF (NM_022725.4)	Single	one	FANCF c.972delA [p.Val325Phefs*2]	GERMLINE	no LOH	frameshift	likely pathogenic											T,N	60
53590	75		10	MUT	15	FANCG (NM_004629.2)	Single	one	FANCG c.1347dupA [p.Leu450Thrfs*25]	SOMATIC		frameshift	tier 3											T,N	60
48372	65	cT3aN0M0	8	WT		PPP2R2A (NM_002717.4)	Single	one	PPP2R2A c.874dupT [p.Ser282Phefs*15]	SOMATIC		frameshift	tier 3											Т,N	40
44168	65	T3aN1M1 (OSS, LYM)	10	WT		RAD51 (NM_002875.5)	Single	one	RAD51 c.391C>T [p.Arg131*]	GERMLINE	no LOH	nonsense	likely pathogenic											T,N	30
50482	61	T2cN0M1		WT		RAD51B (NM_133510.4)	Single	one	RAD51B c.22C>T [p.Arg8*; rs138727212]	SOMATIC		nonsense	tier 3											Т,N	30
50037	66		7	WT		RAD51C (NM_058216.3)	Single	one	RAD51C c.904+5G>T [rs587782702]	GERMLINE	no LOH	splicing	likely pathogenic											Т,N	60
44029	55	T3bN1M0 (OSS, LYM)	9			RAD52 (NM_134424.4)	Single	one	RAD52 c.1160dupA [p.Asp387Glufs*6]	GERMLINE	ND	frameshift	VUS											N	35
64598	56	cT1cN0M2	8	WT	12	RBBP8 (NM_002894.3)	Single	one	RBBP8 c.1071del [p.Lys357Asnfs*3; rs754547584]	GERMLINE	no LOH	frameshift	likely pathogenic											T,N	20
50897	72	T3bN0M0		WT		TP53 (NM_000546.6)	Single	one	TP53 c.473G>A [p.Arg158His; rs587782144]	GERMLINE	LOH	missense	pathogenic											Т,N	60
63731	63		8	WT	16	CHEK1 (NM_001114122.3)	Single	one	CHEK1 c.1036C>T [p.Gln346*; rs199535573]	GERMLINE	no LOH	nonsense	pathogenic											T,N	nd
